# Supplementary material for: EPIP-Evoked Modifications of Redox, Lipid, and Pectin Homeostasis in the Abscission Zone of Lupine Flowers
Source: Int J Mol Sci. 2021 Mar 16;22(6):3001. doi: 10.3390/ijms22063001 (PMC7999084; doi:10.3390/ijms22063001)
Supplement: Supplementary file 1 [file ijms-22-03001-s001.zip]

Archive with 6 entries (6 files):
- Supplementary data.pdf
- __MACOSX/._Supplementary data.pdf
- Supplementary Movie S1.mp4
- __MACOSX/._Supplementary Movie S1.mp4
- Supplementary Movie S2.mp4
- __MACOSX/._Supplementary Movie S2.mp4
